# Supplementary material for: Characteristics of Soil Arsenic Contamination and the Potential of Pioneer Plants for Arsenic Remediation in Gold Mine Tailings
Source: Toxics. 2023 Dec 16;11(12):1025. doi: 10.3390/toxics11121025 (PMC10747858; doi:10.3390/toxics11121025)
Supplement: Supplementary file 1 [file toxics-11-01025-s001.zip]

Archive with 1 entries (1 files):
- toxics-2759698-supplementary.pdf
